# Supplementary material for: Rapid environmental effects on gut nematode susceptibility in rewilded mice
Source: PLoS Biol. 2018 Mar 8;16(3):e2004108. doi: 10.1371/journal.pbio.2004108 (PMC5843147; doi:10.1371/journal.pbio.2004108)
Supplement: S1 Table — Two-way ANOVA results for plasma albumin (g/dl), total protein (g/dl), and leptin (pg/ml) levels at 3 weeks and 4 weeks p.i., with location and infection as main factors. Nutritional data were log(x+1) transformed to meet assumptions of analysis. When the interaction term is not significant, the main effect results come from a model from which the interaction is dropped. p.i., postinfection. (XLSX) [file pbio.2004108.s009.xlsx]

## Sheet: Sheet1
		Location				Infection				Location x Infection
		F	df	P		F	df	P		F	df	P
Week 3 p.i.
Albumin		0.94	2	0.4		0.09	1	0.77		3.98	2	0.029
Total protein		0.19	2	0.83		0.51	1	0.48		1.97	2	0.15
Leptin		0.093	2	0.91		1.34	1	0.25		0.52	2	0.6
Week 4 p.i.
Albumin		2.32	2	0.12		0.7	1	0.41		3.48	2	0.043
Total protein		3.23	2	0.053		0.17	1	0.68		1.5	2	0.24
Leptin		0.38	2	0.69		0.73	1	0.4		1.62	2	0.21
