# Supplementary material for: Rapid environmental effects on gut nematode susceptibility in rewilded mice
Source: PLoS Biol. 2018 Mar 8;16(3):e2004108. doi: 10.1371/journal.pbio.2004108 (PMC5843147; doi:10.1371/journal.pbio.2004108)
Supplement: S2 Table — Two-way ANOVA results showing the alpha diversity as represented by the Shannon index of microbiota data for fecal samples at 3 weeks and 4 weeks p.i. When the interaction term is not significant, the main effect results come from a model from which the interaction is dropped. p.i., postinfection. (XLSX) [file pbio.2004108.s010.xlsx]

## Sheet: Sheet1
		Location				Infection				Location x Infection
		F	df	P		F	df	P		F	df	P
Week 3 p.i.
Shannon index		7.3	2,36	0.0022		7.65	1,36	0.0089		3.98	2,36	0.028
Week 4 p.i.
Shannon index		4.29	2,29	0.023		3.038	1,33	0.092		1.43	2,27	0.26
