# Supplementary material for: Rapid environmental effects on gut nematode susceptibility in rewilded mice
Source: PLoS Biol. 2018 Mar 8;16(3):e2004108. doi: 10.1371/journal.pbio.2004108 (PMC5843147; doi:10.1371/journal.pbio.2004108)
Supplement: S3 Table — Two-way ANOVA results for CD4+ and CD8+ LPMC and MLN cytokine production at 3 weeks and 4 weeks p.i. with location and infection as main factors. Data on cytokine-positive lamina propria cells and in vitro cytokine secretion were log(x+1) transformed to meet assumptions of analysis. When the interaction term is not significant, the main effect results come from a model from which the interaction is dropped. LPMC, lamina propria mononuclear cell; MLN, mesenteric lymph node; p.i., postinfection. (XLSX) [file pbio.2004108.s011.xlsx]

## Sheet: Sheet1
		Location				Infection				Location x Infection
		F	df	P		F	df	P		F	df	P
Week 3 p.i.
CD4+ LPMCs
IL-13		6.35	2,18	0.008		2.86	1,18	0.11		11.2	2,18	0.0007
IFNγ		4.29	2,20	0.028		24.15	1,20	<0.0001		0.97	2,18	0.4
IL-4		5.23	2,18	0.016		0.028	1,18	0.87		12.31	2,18	0.0004
IL-10		2.36	2,20	0.12		0.4	1,20	0.53		1.92	2,18	0.18
IL-17		0.89	2,18	0.43		6.43	1,18	0.021		5.74	2,18	0.012
TNFα		0.43	2,20	0.66		3.31	1,20	0.084		1.6	2,18	0.23
CD8+ LPMCs
IFNγ		0.57	2,18	0.58		23.83	1,18	<0.0001		0.24	2,18	0.79
TNFα		1.11	2,18	0.35		0.13	1,18	0.73		1.6	2,18	0.23
MLNs
IL-13		7.9	2,38	0.001		31.39	1,38	<0.0001		3.65	2,38	0.035
IFNγ		1.23	2,38	0.31		12.86	1,38	0.0009		3.68	2,38	0.035
IL-10		4.11	2,38	0.024		36.58	1,38	<0.0001		3.35	2,38	0.046
IL-17		1.74	2,40	0.19		0.42	1,40	0.52		0.19	2,38	0.83
Week 4 p.i.
CD4+ LPMCs
IL-13		0.47	2,24	0.63		52.05	1,24	<0.0001		7.52	2,24	0.003
IFNγ		8.26	2,26	0.002		6.81	1,26	0.015		0.56	2,24	0.58
IL-4		0.18	2,24	0.84		12.1	1,24	0.002		5.93	2,24	0.008
IL-10		2.63	2,26	0.091		0.83	1,26	0.37		0.8	2,24	0.46
IL-17		3.99	2,24	0.032		14.08	1,24	0.0009		3.83	2,24	0.036
TNFα		1.72	2,26	0.2		16.48	1,26	0.004		5.51	2,24	0.011
CD8+ LPMCs
IFNγ		4.74	2,24	0.018		1.42	1,24	0.24		0.32	2,24	0.73
TNFα		2.65	2,24	0.09		1.62	1,24	0.21		2.73	2,24	0.086
MLNs
IL-13		4.85	2,33	0.014		15.49	1,33	0.0004		0.26	2,31	0.78
IFNγ		4.74	2,33	0.016		1.03	1,33	0.32		0.24	2,31	0.79
IL-10		3.81	2,33	0.032		1.59	1,33	0.22		0.041	2,31	0.96
IL-17		1.37	2,33	0.27		0.25	1,33	0.62		2.65	2,31	0.087
